# Supplementary material for: Isotropic Contact Properties in Monolayer GeAs Field-Effect Transistors
Source: Molecules. 2023 Nov 27;28(23):7806. doi: 10.3390/molecules28237806 (PMC10708508; doi:10.3390/molecules28237806)
Supplement: Supplementary file 1 [file molecules-28-07806-s001.zip]

Archive with 1 entries (1 files):
- molecules-2717705-supplementary.pdf
